# Supplementary material for: Antithrombotic Treatment Patterns of Patients with Symptomatic Peripheral Arterial Occlusive Disease in Germany: Evidence from Health Insurance Claims Data
Source: J Clin Med. 2022 Sep 16;11(18):5455. doi: 10.3390/jcm11185455 (PMC9501602; doi:10.3390/jcm11185455)
Supplement: Supplementary file 1 [file jcm-11-05455-s001.zip]

Archive with 1 entries (1 files):
- jcm-1891801-supplementary.pdf
